# Supplementary material for: Mechanism of Action of Fusarium oxysporum CCS043 Utilizing Allelochemicals for Rhizosphere Colonization and Enhanced Infection Activity in Rehmannia glutinosa
Source: Plants (Basel). 2024 Dec 26;14(1):38. doi: 10.3390/plants14010038 (PMC11722847; doi:10.3390/plants14010038)
Supplement: Supplementary file 1 [file plants-14-00038-s001.zip]

Archive with 1 entries (1 files):
- plants-3327779-supplementary.xlsx
