# Supplementary material for: Mechanism of Action of Fusarium oxysporum CCS043 Utilizing Allelochemicals for Rhizosphere Colonization and Enhanced Infection Activity in Rehmannia glutinosa
Source: Plants (Basel). 2024 Dec 26;14(1):38. doi: 10.3390/plants14010038 (PMC11722847; doi:10.3390/plants14010038)
Supplement: Supplementary file 1 [file plants-14-00038-s001.zip › plants-3327779-supplementary.xlsx]

## Sheet: Table S1
Table S1 Annotation of the entire genome of F. oxysporum CCS043 using 15 functional databases
Sample	Total	P450	CAZY	CARD	NR	GO	KEGG	DBCAN	TCDB	PHOSPH-ATASE	KOG
F.oxysporum	16423	3147	586	1	16211	9013	5194	773	700	35	2432

## Sheet: Table S2
Table S2 Classification and statistics of F. oxysporum CCS043 transposons in R. glutinosa root system
Sample	Method	Type	DNA
F.oxysporum	Denovo TES	Length	348277

## Sheet: Table S3
Table S3 Statistics of non-coding RNAs of F. oxysporum CCS043 in R. glutinosa root system
Sample	Type	Copy number
F.oxysporum CCS043	tRNA	305
	rRNA	68
	sRNA	48
	snRNA	37
	miRNA	104

## Sheet: Table S4
Table S4 Statistics on the number of genes in 6 strains of F. oxysporum CCS043
Sample	TotalGeneNum
F.oxysporum.Fo5176	17910
F.oxysporum.FoC.Fus2	19336
F.oxysporum.Forc016	16938
F.oxysporum.HDV247	26353
F.oxysporum.MN25	24706
F.oxysporum.CCS043	16423

## Sheet: Table S5
Table S5 Core-pan gene protein statistics table
CoreGene Num	CoreGene Size(bp)	Dispensable Num	Dispensable Size(bp)
10180	5596598	6,384	2,776,306
Note: CoreGene Num, number of shared genes; CoreGene Size，Common gene length; Dispensable Num，Number of non-essential genes; Dispensable Size，Non-essential gene length.

## Sheet: Table S6
Table S6 Transcriptome raw data quality control filtering
Sample_name	total_raw_read（M）	total_clean_read（M）	clean_read_q20（%）	clean_read_q30（%）	clean_read_ratio（%）
CK_1	45.44	42.6	95.99	89	93.75
CK_2	45.44	42.57	95.88	88.75	93.69
CK_3	45.44	42.59	96.02	89.07	93.73
FA100_1	45.44	42.37	96.15	89.37	93.25
FA100_2	45.44	42	96	89.08	92.42
FA100_3	45.44	42.32	95.91	88.85	93.14
M20_1	45.44	43.37	96.22	89.38	95.45
M20_2	45.44	43.38	96.53	90.2	95.47
M20_3	45.44	42.47	96.44	89.99	93.47
Z20_1	45.44	43.09	96.33	89.7	94.82
Z20_2	45.44	43.45	96.51	90.14	95.62
Z20_3	45.44	43.47	96.32	89.66	95.67

## Sheet: Table S7
Table S7 Range of amino acid residues
Amino acid residues range	Proteins Num
Less than or equal to 50aa	1
50aa~300aa	484
greater than 300aa	801

## Sheet: Table S8
Table S8 Prediction of subcellular localization of proteins with signal peptides
Location prediction	Proteins Num	Proportion (%)
extracellular	929	64.29
nucleus	8	0.55
cytoplasmic membrane	144	9.97
cytoplasm	48	64.29
mitochondrion	188	13.01
endoplasmic reticulum	42	2.91
peroxisome	3	0.21
lysosome	44	3.05
Golgi apparatus	28	1.93
vacuole	5	0.76

## Sheet: Table S9
Table S9 GPI-anchored protein prediction with Big-PIPredictor
Type	Proteins Num
GPI-anchored protein	56
non-GPI-anchored protein	358

## Sheet: Table S10
Table S10 Screening results of effector proteins rich in cysteine residues
cysteine residue content	Proteins Num
Less than 6	169
Greater than or equal to 6	189

[truncated: 1 more sheets: Table S11]
